# Supplementary material for: Diversity and Functional Potential of Gut Bacteria Associated with the Insect Arsenura armida (Lepidoptera: Saturniidae)
Source: Insects. 2025 Jul 10;16(7):711. doi: 10.3390/insects16070711 (PMC12295806; doi:10.3390/insects16070711)
Supplement: Supplementary file 1 [file insects-16-00711-s001.zip]

Archive with 1 entries (1 files):
- insects-3603014-supplementary.pdf
